# Supplementary material for: High-Throughput Separation of Long DNA in Deterministic Lateral Displacement Arrays
Source: Micromachines (Basel). 2022 Oct 17;13(10):1754. doi: 10.3390/mi13101754 (PMC9611613; doi:10.3390/mi13101754)
Supplement: Supplementary file 1 [file micromachines-13-01754-s001.zip]

Archive with 23 entries (17 files):
- micromachines-1940718-supplementary-video/
- micromachines-1940718-supplementary-video/all ESI/
- micromachines-1940718-supplementary-video/all ESI/.DS_Store
- micromachines-1940718-supplementary-video/all ESI/clean PROOF --- ESI_micromachines_OS_JT.pdf
- micromachines-1940718-supplementary-video/all ESI/ESI movies/
- micromachines-1940718-supplementary-video/all ESI/ESI movies/.DS_Store
- micromachines-1940718-supplementary-video/all ESI/ESI movies/movie_S1_high_throughput_separation_166kbp_48,5kbp_3bar.mp4
- micromachines-1940718-supplementary-video/all ESI/ESI movies/video_S2_separation_48.5_kbp_from_DNA_ladder.mp4
- micromachines-1940718-supplementary-video/all ESI/ESI movies/video_S3_166kbp_2bar_1,7cm_per_s_2x.mp4__0-0_2x_2000mbar_swipe_sola100_050_9.83fps.mp4
- micromachines-1940718-supplementary-video/all ESI/ESI movies/video_S4_166kbp_100x.mp4
- micromachines-1940718-supplementary-video/__MACOSX/
- micromachines-1940718-supplementary-video/__MACOSX/._all ESI
- micromachines-1940718-supplementary-video/__MACOSX/all ESI/
- micromachines-1940718-supplementary-video/__MACOSX/all ESI/._.DS_Store
- micromachines-1940718-supplementary-video/__MACOSX/all ESI/._clean PROOF --- ESI_micromachines_OS_JT.pdf
- micromachines-1940718-supplementary-video/__MACOSX/all ESI/._ESI movies
- micromachines-1940718-supplementary-video/__MACOSX/all ESI/ESI movies/
- micromachines-1940718-supplementary-video/__MACOSX/all ESI/ESI movies/._.DS_Store
- micromachines-1940718-supplementary-video/__MACOSX/all ESI/ESI movies/._movie_S1_high_throughput_separation_166kbp_48,5kbp_3bar.mp4
- micromachines-1940718-supplementary-video/__MACOSX/all ESI/ESI movies/._video_S2_separation_48.5_kbp_from_DNA_ladder.mp4
- micromachines-1940718-supplementary-video/__MACOSX/all ESI/ESI movies/._video_S3_166kbp_2bar_1,7cm_per_s_2x.mp4__0-0_2x_2000mbar_swipe_sola100_050_9.83fps.mp4
- micromachines-1940718-supplementary-video/__MACOSX/all ESI/ESI movies/._video_S4_166kbp_100x.mp4
- micromachines-1940718-supplementary.pdf
